# Supplementary material for: Comparison of VividTrac, King Vision and Macintosh laryngoscopes in normal and difficult airways during simulated cardiopulmonary resuscitation among novices
Source: PLoS One. 2021 Nov 18;16(11):e0260140. doi: 10.1371/journal.pone.0260140 (PMC8601572; doi:10.1371/journal.pone.0260140)
Supplement: S1 Dataset — (XLSX) [file pone.0260140.s001.xlsx]

## Sheet: Sheet1
Airway Scenario (1: Normál, 2: Difficult)	Laryngoscope (1: Macintosh, 3: King Vision, 5: VividTrac)	Blade size (3-5)	Laryngoscopy time (s)	Tube insertion time (s)	POGO (%)	Intubation time (s)	Number of attempts	Esophageal intubation (0: no, 1: yes)	Use of bougie (0: no, 1: yes)	Use of stylet (0: no, 1: yes)	Dental injury (0: no, 1: yes)	Ease of technical use (1-5)	Ease of physical use (1-5)	Willingness of reuse (1-5)
1	1	4	16.9	1	90	17.9	1	0	0	0	0	1	1	5
1	3	3	8.9	2.5	90	11.4	1	0	0	0	0	4	2	4
1	5	4	6.9	2.9	50	9.8	1	0	0	0	0	3	2	3
2	1	4	6.3	4.1	80	10.4	1	0	0	0	0	1	1	5
2	3	3	5.4	3.9	80	9.3	2	0	0	0	0	5	4	1
2	5	4	10.7	2.7	75	13.4	2	0	0	0	0	3	3	4
1	1	4	7.8	3.2	70	11	1	0	0	0	0	4	4	3
1	3	3	9.6	3.5	80	13.1	2	0	0	0	0	2	1	4
1	5	4	25.7	2.3	95	28	1	0	0	0	0	5	1	5
2	1	4	16.3	4.4	60	20.7	1	0	0	0	0	3	4	2
2	3	3	6.4	5.8	65	12.2	1	0	0	0	0	3	1	4
2	5	4	6.6	3.9	60	10.5	1	0	0	0	0	2	1	5
1	1	4	11.3	6	40	17.3	1	0	0	0	0	2	3	4
1	3	3	2.7	1.4	80	4.1	3	1	0	0	0	3	2	3
1	5	4	13.8	2.1	90	15.9	1	0	0	0	0	2	2	4
2	1	4	13.5	10.5	100	24	2	0	0	0	0	2	3	4
2	3	3	16.1	0.6	70	16.7	1	0	0	0	0	2	2	3
2	5	4	16.2	3.6	50	19.8	1	0	0	0	0	3	2	4
1	1	4	7.5	7.4	70	14.9	2	1	0	0	0	2	4	4
1	3	3	7.8	12.1	90	19.9	2	0	0	0	1	5	1	2
1	5	4	4.2	10	100	14.2	1	0	0	0	0	1	1	5
2	1	4	7	5.7	70	12.7	1	0	0	0	0	3	4	3
2	3	3	43.1	3.4	100	46.5	1	0	0	0	0	5	5	1
2	5	4	4.2	4.6	100	8.8	1	0	0	0	0	1	1	5
1	1	4	5.7	5.9	90	11.6	1	0	0	0	0	3	4	5
1	3	3	9.7	1.4	80	11.1	1	0	0	0	0	3	2	3
1	5	4	5.9	1.9	100	7.8	2	0	0	0	0	2	1	4
2	1	4	16	4.8	70	20.8	1	0	0	0	0	4	4	5
2	3	3	9.9	2	90	11.9	1	0	0	0	0	4	3	2
2	5	4	6.7	8.1	95	14.8	1	0	0	0	0	1	1	4
1	1	4	6.9	5.8	90	12.7	1	0	0	0	0	2	4	3
1	3	3	10	2.1	100	12.1	1	0	0	0	0	1	3	5
1	5	4	5.4	3.1	100	8.5	1	0	0	0	0	1	1	5
2	1	4	11.3	4.3	70	15.6	1	0	0	0	0	2	4	3
2	3	3	11	2.1	100	13.1	1	0	0	0	0	2	2	5
2	5	4	5.2	3.5	100	8.7	1	0	0	0	0	1	1	5
1	1	4	10.2	4.8	100	15	1	0	0	0	0	1	1	5
1	3	3	17	1.5	100	18.5	1	0	0	0	0	3	4	1
1	5	4	5.5	2.8	100	8.3	1	0	0	0	0	2	3	3
2	1	4	9.5	4.4	70	13.9	1	0	0	0	0	1	1	1
2	3	3	16.6	1.9	90	18.5	3	0	0	0	0	3	3	1
2	5	4	6.9	4.3	100	11.2	1	0	0	0	0	3	2	3
1	1	4	5.1	6.3	90	11.4	1	0	0	0	0	1	2	5
1	3	3	12.3	1.9	100	14.2	1	0	0	0	0	2	4	2
1	5	4	5	3.9	100	8.9	1	0	0	0	0	1	1	5
2	1	4	11	5.9	60	16.9	1	0	0	0	0	3	3	4
2	3	3	30.2	13.8	60	44	1	0	0	0	0	5	5	2
2	5	4	8.4	6.9	20	15.3	1	0	0	0	0	1	1	5
1	1	4	5.7	9.8	10	15.5	1	0	0	0	0	1	3	5
1	3	3	13.6	2.5	100	16.1	1	0	0	0	0	5	3	1
1	5	4	9.3	18	95	27.3	1	0	0	0	0	5	3	1
2	1	4	9.8	8.7	60	18.5	2	1	1	0	0	2	4	5
2	3	3	29.6	5.9	100	35.5	1	0	0	0	0	5	4	1
2	5	4	22.2	11.3	35	33.5	3	0	0	0	0	5	5	1
1	1	4	14.2	7.5	60	21.7	2	1	1	0	0	2	4	4
1	3	3	19.2	1.3	80	20.5	1	0	0	0	0	3	2	3
1	5	4	12.4	12.5	75	24.9	3	1	0	0	0	2	2	2
2	1	4	93	2.7	50	95.7	1	0	1	0	0	4	5	3
2	3	3					X					4	3	3	XX
2	5	4	7.7	8.8	90	16.5		0	0	0	0	2	2	2
1	1	4	16	5.8	75	21.8	1	0	1	0	0	2	2	5
1	3	3	7.1	4.2	90	11.3	1	0	0	0	0	3	1	4
1	5	4	9.3	12.8	50	22.1	1	0	0	0	0	2	3	1
2	1	4	18.8	5.3	50	24.1	1	0	0	0	0	3	2	5
2	3	3	16	6.9	80	22.9	1	0	0	0	0	3	2	3
2	5	4	5.8	17.2	80	23	1	0	0	0	0	2	3	1
1	1	4	8.1	20.8	50	28.9	1	0	0	0	0	4	3	2
1	3	3	19	3	100	22	1	0	0	0	0	2	2	4
1	5	4	10.2	3.9	100	14.1	1	0	0	0	0	2	1	4
2	1	4	13.9	3.1	80	17	1	0	0	0	0	2	4	3
2	3	3	13.9	3.1	80	17	1	0	0	0	0	2	2	4
2	5	4	7.8	3.9	100	11.7	1	0	0	0	0	1	4	4
1	1	4	29.3	6.2	60	35.5	2	1	0	0	0	2	3	3
1	3	3	10.2	5	80	15.2	1	0	0	0	0	3	3	4
1	5	4	13.2	5	100	18.2	1	0	0	0	0	2	2	5
2	1	4	14	3.3	80	17.3	1	0	0	0	0	2	2	3
2	3	3	6.9	2.5	50	9.4	1	0	0	0	0	4	2	3
2	5	4	6.4	4.3	90	10.7	1	0	0	0	0	2	2	4
1	1	4	6.7	10.2	80	16.9	1	0	0	0	0	2	4	4
1	3	3	8.5	8.7	75	17.2	5	0	0	0	0	5	2	1
1	5	4	15.3	17.9	75	33.2	1	0	0	0	0	4	2	3
2	1	4	8.3	4.2	70	12.5	1	0	0	0	0	3	5	4
2	3	3	50	12.1	90	62.1	1	0	0	0	0	5	2	2
2	5	4	7.1	21.2	60	28.3	5	0	0	0	0	4	1	3
1	1	4	5.48	21.74	70	27.22	1	0	1	0	0	3	2	4
1	3	3	5.99	3.06	70	9.05	2	0	0	0	0	1	2	4
1	5	4	9.2	30.31	25	39.51	2	0	0	0	0	4	3	1
2	1	4	7.86	12.2	5	20.06	1	0	1	0	0	2	2	4
2	3	3	26.1	11.03	90	37.13	1	0	0	0	0	2	2	5
2	5	4	34.47	15.17	75	49.64	3	0	0	0	0	5	4	1
1	1	4	9	51.06	70	60.06	1	0	1	0	0	1	4	4
1	3	3	5.69	3.13	80	8.82	1	0	0	0	0	3	2	4
1	5	4	15.81	5.3	75	21.11	1	0	0	0	0	1	1	5
2	1	4	7.58	65.51	30	73.09	3	0	1	0	0	4	5	4
2	3	3	25.91	2.53	75	28.44	1	0	0	0	0	3	2	4
2	5	4	10.86	9.14	60	20	1	0	0	0	0	1	1	5
1	1	4	5.14	14	50	19.14	1	0	0	0	0	2	1	5
1	3	3	34.63	2.62	80	37.25	1	0	0	0	0	3	4	3
1	5	4	28.68	19.61	60	48.29	1	0	0	0	0	2	3	4
2	1	4	15.95	17	40	32.95	1	0	0	0	0	4	4	2
2	3	3	6.71	1.87	75	8.58	1	0	0	0	0	2	2	4
2	5	4	6.09	3.85	75	9.94	1	0	0	0	0	3	3	4
1	1	4	7.57	4.92	90	12.49	1	0	0	0	0	2	1	5
1	3	3	22.38	3.41	75	25.79	1	0	0	0	0	3	1	3
1	5	4	9.12	50.04	40	59.16	2	0	0	0	0	4	1	3
2	1	4	27.96	5.8	40	33.76	1	0	1	0	0	1	2	5
2	3	3	6.85	2.81	70	9.66	1	0	0	0	0	2	2	2
2	5	4	9.33	6.45	20	15.78	3	0	0	0	0	4	1	1
1	1	4	13.35	5.84	60	19.19	1	0	0	0	0	3	5	3
1	3	3	8.77	24.82	75	33.59	1	0	0	0	0	4	1	2
1	5	4	15.13	14.98	60	30.11	1	0	0	0	0	3	3	3
2	1	4	23.26	27.26	40	50.52	1	0	1	0	0	5	5	1
2	3	3	16.34	21.2	60	37.54	1	0	0	0	0	4	1	2
2	5	4	12.68	8.97	70	21.65	2	0	0	0	0	3	3	3
1	1	4	9.6	11.78	85	21.38	1	0	1	0	0	1	1	5
1	3	3	13.23	6.16	60	19.39	1	0	0	0	0	1	3	1
1	5	4	7.58	31.92	70	39.5	2	0	0	0	0	3	1	1
2	1	4	11.16	10.5	100	21.66	1	0	1	0	0	1	1	5
2	3	3	15.02	5.68	50	20.7	1	0	0	0	0	1	3	1
2	5	4	7.02	32.17	15	39.19	1	0	0	0	0	3	1	1
1	1	4	7.58	6.18	90	13.76	2	0	0	0	0	2	2	3
1	3	3	13	10.9	50	23.9	3	0	0	0	0	3	3	3
1	5	4	32.42	21.95	30	54.37	1	0	0	0	0	4	4	1
2	1	4	16.6	5.4	80	22	2	1	0	0	0	4	4	3
2	3	3	14.43	25.51	60	39.94	1	0	0	0	0	4	4	2
2	5	4					4					5	5	1
1	1	4	12.65	6.21	75	18.86	1	0	0	0	0	3	1	5
1	3	3	33.74	1.52	60	35.26	1	0	0	0	0	3	1	4
1	5	4	14.9	54.65	25	69.55	1	0	0	0	0	4	2	1
2	1	4	24.01	7.6	40	31.61	1	0	0	0	0	4	2	5
2	3	3	11.2	10.57	20	21.77	1	0	0	0	0	5	2	1
2	5	4	21.16	40.97	25	62.13	1	0	0	0	0	5	3	1
1	1	4					4	1	1			4	5	1
1	3	3	10.6	1.8	70	12.4	1	0	0	0	0	1	2	5
1	5	4	12.84	9.55	50	22.39	1	0	0	0	0	1	2	5
2	1	4					4	1				5	5	1
2	3	3	11.5	1.78	50	13.28	1	0	0	0	0	1	3	5
2	5	4	10.88	29.34	20	40.22	1	0	0	0	0	1	2	5
1	1	4	10.25	11.12	80	21.37	1	0	1	0	0	1	3	5
1	3	3	7.54	8	75	15.54	1	0	0	0	0	3	1	4
1	5	4	58.02	61.98	25	120	1	0	0	0	0	5	5	1
2	1	4	16.37	11.35	60	27.72	1	0	1	0	0	4	3	5
2	3	3	58.96	2.03	50	60.99	1	0	0	0	0	3	3	4
2	5	4	5.98	36.82	50	42.8	3	0	0	0	0	5	5	1
1	1	4	22.98	25.49	70	48.47	3	1	0	0	0	4	4	2
1	3	3	5.35	3.35	50	8.7	2	0	0	0	0	2	3	3
1	5	4	16.23	7.46	60	23.69	1	0	0	0	0	3	2	4
2	1	4			30		4	1	1			4	4	2
2	3	3	10.65	11.55	50	22.2	1	0	0	0	0	3	3	3
2	5	4	20.33	5.99	45	26.32	1	0	0	0	0	3	3	2
1	1	4	10.09	37.12	80	47.21	1	0	1	0	0	1	2	5
1	3	3	8.62	3.69	60	12.31	1	0	0	0	0	1	1	4
1	5	4	7.7	22.2	50	29.9	1	0	0	0	0	5	5	1
2	1	4	10.07	11.15	100	21.22	1	0	1	0	0	3	2	5
2	3	3	11.25	6.79	75	18.04	1	0	0	0	0	2	2	5
2	5	4	10.47	12.98	60	23.45	1	0	0	0	0	5	5	1
1	1	4	19.22	7.02	100	26.24	1	0	0	0	0	5	4	3
1	3	3	17.59	11.57	75	29.16	1	0	0	0	0	3	4	4
1	5	4	10.35	19.61	25	29.96	1	0	0	0	0	5	4	2
2	1	4	22.46	18.9	10	41.36	1	0	1	0	0	5	4	2
2	3	3	10.15	22.08	60	32.23	1	0	0	0	0	4	4	3
2	5	4	28.14	84.25	20	112.39	1	0	0	0	0	4	4	3
1	1	4	11.21	3.07	30	14.28	1	0	0	0	0	2	2	3
1	3	3	28.19	2.88	45	31.07	1	0	0	0	0	4	3	2
1	5	4	5.14	11.69	45	16.83	1	0	0	0	0	3	3	3
2	1	4	18.73	9.73	10	28.46	1	0	0	0	0	3	3	3
2	3	3	14.62	7.93	45	22.55	1	0	0	0	0	4	3	3
2	5	4	6.01	17.92	25	23.93	1	0	0	0	0	4	3	2
1	1	4	9.57	10.94	60	20.51	2	1	0	0	0	4	3	4
1	3	3	14.37	38.51	75	52.88	2	0	0	0	0	4	3	2
1	5	4	12.75	8.27	75	21.02	1	0	0	0	0	2	2	5
2	1	4	8.58	18.08	60	26.66	1	0	0	0	0	4	3	4
2	3	3	83.05	36.72	25	119.77	1	0	0	0	0	4	3	2
2	5	4	5.29	4.38	60	9.67	1	0	0	0	0	2	2	5
1	1	4					4					5	5	1
1	3	3	14.91	8.82	50	23.73	1	0	0	0	0	1	2	5
1	5	4	6.83	18.94	25	25.77	2	0	0	0	0	3	2	3
2	1	4	29.18	3.44	50	32.62	1	0	0	0	0	4	4	2
2	3	3	46.17	14.77	60	60.94	1	0	0	0	0	3	2	4
2	5	4	8.28	33.68	40	41.96	1	0	0	0	0	3	3	3
1	1	4	13.73	18.56	75	32.29	1	0	0	0	0	2	2	4
1	3	3	23.62	7.1	25	30.72	1	0	0	0	0	3	4	3
1	5	4	9.63	10.76	45	20.39	1	0	0	0	0	2	2	4
2	1	4	29.3	17.88	20	47.18	2	1	0	0	0	4	4	3
2	3	3	33.77	4.44	45	38.21	2	0	0	0	0	4	4	2
2	5	4	13.7	10.9	50	24.6	1	0	0	0	0	2	1	5
1	1	4	25.2	193.8	60	219	1	0	1	0	0	5	4	3
1	3	3	8.5	2.33	75	10.83	1	0	0	0	0	2	2	5
1	5	4	5.6	7.08	60	12.68	1	0	0	0	0	2	2	5
2	1	4	6.87	15.92	40	22.79	1	0	1	0	0	4	5	3
2	3	3	4.4	0.6	60	5	1	0	0	0	0	3	2	5
2	5	4	3.94	3.3	70	7.24	1	0	0	0	0	2	2	5
1	1	4	11.43	7.02	70	18.45	2	1	0	0	0	4	3	4
1	3	3	7.37	3.34	80	10.71	1	0	0	0	0	2	3	3
1	5	4	4.91	33.77	60	38.68	1	0	0	0	0	5	5	1
2	1	4	33.71	20.11	40	53.82	1	0	1	0	0	5	4	3
2	3	3	12.6	1.51	75	14.11	1	0	0	0	0	3	4	3
2	5	4	8.99	5.61	60	14.6	3	0	0	0	0	4	5	1
1	1	4	9.01	3.89	100	12.9	1	0	0	0	0	1	2	5
1	3	3	7.31	18.51	50	25.82	1	0	0	0	0	4	3	3
1	5	4	6.05	28.43	60	34.48	1	0	0	0	0	1	1	5
2	1	4	9.96	15.31	70	25.27	1	0	1	0	0	3	3	4
2	3	3	18.31	0.98	90	19.29	1	0	0	0	0	2	2	4
2	5	4	7.42	38.65	75	46.07	1	0	0	0	0	1	1	5
1	1	4	11.03	16.06	100	27.09	1	0	1	0	0	1	2	5
1	3	3	4.77	2.16	80	6.93	1	0	0	0	0	1	2	5
1	5	4	10.22	18.09	25	28.31	1	0	0	0	0	2	1	2
2	1	4	5.13	39.41	70	44.54	1	0	1	0	0	2	2	5
2	3	3	10.94	73.94	30	84.88	1	0	0	0	0	2	2	5
2	5	4	6.13	6.26	40	12.39	1	0	0	0	0	2	2	5
1	1	4					3	1				2	3	3
1	3	3	7.24	1.88	75	9.12	1	0	0	0	0	2	2	5
1	5	4	8.5	14.58	50	23.08	1	0	0	0	0	2	2	5
2	1	4	4.43	4.05	20	8.48	3	1	1	0	0	2	2	4
2	3	3	17.28	1.1	75	18.38	1	0	0	0	0	2	2	5
2	5	4	8.56	49.12	70	57.68	1	0	0	0	0	2	2	5
1	1	4					2	1				1	2	1
1	3	3	9.36	2.74	75	12.1	1	0	0	0	0	1	1	5
1	5	4	18.04	13.5	80	31.54	1	0	0	0	0	1	5	5
2	1	4	9.3	6.24	100	15.54	1	0	0	0	0	3	5	1
2	3	3	11.98	5.07	60	17.05	1	0	0	0	0	2	3	4
2	5	4	20.87	2.22	75	23.09	1	0	0	0	0	3	5	4
1	1	4	11.82	8.26	60	20.08	1	0	0	0	0	1	3	5
1	3	3	7.94	10.92	75	18.86	1	0	0	0	0	2	2	4
1	5	4	3.44	10.97	60	14.41	3	0	0	0	0	5	4	1
2	5	4	19.45	20.78	50	40.23	1	0	0	0	0	3	3	3
1	1	4	8.24	18.29	100	26.53	1	0	0	0	0	1	1	4
1	3	3	5.64	3.65	75	9.29	1	0	0	0	0	2	2	5
1	5	4	15.29	7.28	50	22.57	1	0	0	0	0	4	2	2
2	1	4	6.6	4.3	100	10.9	1	0	0	0	0	3	3	3
2	3	3	14.17	3.55	65	17.72	1	0	0	0	0	4	4	4
2	5	4	7.24	5.69	25	12.93	1	0	0	0	0	2	2	3
1	1	4	8.37	4.58	80	12.95	1	0	0	0	0	1	2	4
1	3	3	4.89	9.78	75	14.67	2	0	0	0	0	4	1	1
1	5	4	3.8	54.09	90	57.89	1	0	0	0	0	1	1	5
2	1	4	5.66	4.86	100	10.52	1	0	0	0	0	1	2	4
2	3	3	10.54	43.48	70	54.02	1	0	0	0	0	5	1	1
2	5	4	5	8.08	80	13.08	1	0	0	0	0	1	1	5
1	1	4	10.99	8.32	50	19.31	1	0	0	0	0	4	4	2
1	3	3	7.69	3.19	90	10.88	1	0	0	0	0	3	2	3
1	5	4	8.01	8.53	95	16.54	1	0	0	0	0	2	4	4
2	1	4	18.92	81.63	40	100.55	3	2	1	0	0	5	5	2
2	3	3	15.97	6.08	75	22.05	2	0	0	0	0	3	3	3
2	5	4	16.34	9.66	90	26	1	0	0	0	0	2	4	5
1	1	4	5.69	7.75	100	13.44	3	2	0	0	0	1	1	5
1	3	3	24.47	10.56	75	35.03	1	0	0	0	0	4	5	2
1	5	4	15.81	4.44	90	20.25	1	0	0	0	0	1	1	5
2	1	4	26.39	17.12	90	43.51	1	0	0	0	0	1	1	5
2	5	4	49.17	2.01	50	51.18	1	0	0	0	0	1	1	5
1	1	4	22.56	6.31	25	28.87	2	2	0	0	0	4	4	2
1	3	3	5.96	5.37	95	11.33	1	0	0	0	0	4	3	3
1	5	4	6.26	6.44	60	12.7	1	0	0	0	0	4	4	4
2	1	4	15.34	19.15	25	34.49	1	0	0	0	0	5	5	2
2	3	3	55.1	2.91	25	58.01	1	0	0	0	0	5	5	2
2	5	4	6.8	5.94	40	12.74	1	0	0	0	0	1	1	5
